# Supplementary material for: Glymphatic System and Subsidiary Pathways Drive Nanoparticles Away from the Brain
Source: Research (Wash D C). 2022 Mar 15;2022:9847612. doi: 10.34133/2022/9847612 (PMC8943630; doi:10.34133/2022/9847612)
Supplement: Supplementary Materials — Supplementary method provide additional methods including materials characterization, cell culture and animal maintain, etc, used in this study. Supplementary table: the contributions of glymphatic drainage and BBB passage to AuNCs elimination. Supplementary figures: Figure S1: Systemic distribution of AuNCs. Figure S2: Semi-quantification of the AuNCs fluorescence intensity in brain. Figure S3: ICP-MS analysis of Au in brain. Figure S4: AuNC@BSA distribution in tissue. Figure S5: AuNC@GSH distribution in tissue. Figure S6: Co-localization of AuNCs and blood vessels. Figure S7: ACZ treatment inhibited inulin elimination from brain. Figure S8&S9: Confocal images of peri-artery macrophages phagocytosing AuNCs after treatment. Figure S10: Nano flow cytometer analysis of the CD9 expression on endothelia exosomes. Figure S11: GW4869 inhibited the exosomes secretion by endothelia cells. Figure S12: Confocal images of labelled microglia phagocytosing AuNCs. Figure S13&S14: Panoramic scan of brain shows the remaining AuNCs and microglia state. Supplementary videos: SI-glymphatic drainage-AuNC@BSA-5 min: 3D view of brain glymphatic system draining AuNC@BSA 5 min post i.c. injection. SI-glymphatic drainage-AuNC@BSA-30 min: 3D view of brain glymphatic system draining AuNC@BSA 30 min post i.c. injection. SI-glymphatic drainage-AuNC@GSH-5 min: 3D view of brain glymphatic system draining AuNC@GSH 5 min post i.c. injection. SI-glymphatic drainage-AuNC@GSH-30 min: 3D view of brain glymphatic system draining AuNC@GSH 30 min post i.c. injection. SI-BBB chips-AuNC@BSA-in: Fluorescence imaging of AuNC@BSA transport from blood vessels to brain parenchyma on BBB chip. SI-BBB chips-AuNC@BSA-out: Fluorescence imaging of AuNC@BSA transport from brain parenchyma to blood vessels on BBB chip. SI-BBB chips-AuNC@GSH-in: Fluorescence imaging of AuNC@GSH transport from blood vessels to brain parenchyma on BBB chip. SI-BBB chips-AuNC@GSH-out: Fluorescence imaging of AuNC@GSH transport from brain p [file 9847612.f1.zip]

Archive with 9 entries (9 files):
- brain elimination route-supporting information.docx
- SI-BBB chips-AuNC@BSA-in~1.mp4
- SI-BBB chips-AuNC@BSA-out~1.mp4
- SI-BBB chips-AuNC@GSH-in~1.mp4
- SI-BBB chips-AuNC@GSH-out~1.mp4
- SI-glymphatic drainage-AuNC@BSA-30min.mp4
- SI-glymphatic drainage-AuNC@BSA-5min.mp4
- SI-glymphatic drainage-AuNC@GSH-30min.mp4
- SI-glymphatic drainage-AuNC@GSH-5min.mp4
